# Supplementary material for: Rapid Access to Hydroxyfluoranthenes via a Domino Suzuki–Miyaura/Intramolecular Diels–Alder/Ring-Opening Reactions Sequence
Source: J Org Chem. 2022 Apr 7;87(9):6336–46. doi: 10.1021/acs.joc.1c03080 (PMC9087347; doi:10.1021/acs.joc.1c03080)
Supplement: Supplementary file 1 — jo1c03080_si_001.zip [file jo1c03080_si_001.zip]

Archive with 1,791 entries (1,562 files):
- NMR FID Files/
- __MACOSX/._NMR FID Files
- NMR FID Files/Compound 12h-1H NMR/
- __MACOSX/NMR FID Files/._Compound 12h-1H NMR
- NMR FID Files/Compound 15e-1H NMR/
- __MACOSX/NMR FID Files/._Compound 15e-1H NMR
- NMR FID Files/Compound 12d-1H NMR/
- __MACOSX/NMR FID Files/._Compound 12d-1H NMR
- NMR FID Files/Compound 15i-1H NMR/
- __MACOSX/NMR FID Files/._Compound 15i-1H NMR
- NMR FID Files/Compound 13j-1H NMR/
- __MACOSX/NMR FID Files/._Compound 13j-1H NMR
- NMR FID Files/Compound 15a-13C NMR/
- __MACOSX/NMR FID Files/._Compound 15a-13C NMR
- NMR FID Files/Compound 17a-1H NMR/
- __MACOSX/NMR FID Files/._Compound 17a-1H NMR
- NMR FID Files/Compound 12c-13C NMR/
- __MACOSX/NMR FID Files/._Compound 12c-13C NMR
- NMR FID Files/Compound 21-1H NMR/
- __MACOSX/NMR FID Files/._Compound 21-1H NMR
- NMR FID Files/Compound 17g-13C NMR/
- __MACOSX/NMR FID Files/._Compound 17g-13C NMR
- NMR FID Files/Compound 18c-13C NMR/
- __MACOSX/NMR FID Files/._Compound 18c-13C NMR
- NMR FID Files/Compound 12j-13C NMR/
- __MACOSX/NMR FID Files/._Compound 12j-13C NMR
- NMR FID Files/Compound 13j-13C NMR/
- __MACOSX/NMR FID Files/._Compound 13j-13C NMR
- NMR FID Files/Compound 18b-1H NMR/
- __MACOSX/NMR FID Files/._Compound 18b-1H NMR
- NMR FID Files/Compound 15h-13C NMR/
- __MACOSX/NMR FID Files/._Compound 15h-13C NMR
- NMR FID Files/Compound 17f-13C NMR/
- __MACOSX/NMR FID Files/._Compound 17f-13C NMR
- NMR FID Files/.DS_Store
- __MACOSX/NMR FID Files/._.DS_Store
- NMR FID Files/Compound 12k-13C NMR/
- __MACOSX/NMR FID Files/._Compound 12k-13C NMR
- NMR FID Files/Compound 18b-13C NMR/
- __MACOSX/NMR FID Files/._Compound 18b-13C NMR
- NMR FID Files/Compound 15i-13C NMR/
- __MACOSX/NMR FID Files/._Compound 15i-13C NMR
- NMR FID Files/Compound 12f-1H NMR/
- __MACOSX/NMR FID Files/._Compound 12f-1H NMR
- NMR FID Files/Compound 15k-1H NMR/
- __MACOSX/NMR FID Files/._Compound 15k-1H NMR
- NMR FID Files/Compound 12j-1H NMR/
- __MACOSX/NMR FID Files/._Compound 12j-1H NMR
- NMR FID Files/Compound 15g-1H NMR/
- __MACOSX/NMR FID Files/._Compound 15g-1H NMR
- NMR FID Files/Compound 21-13C NMR/
- __MACOSX/NMR FID Files/._Compound 21-13C NMR
- NMR FID Files/Compound 12b-13C NMR/
- __MACOSX/NMR FID Files/._Compound 12b-13C NMR
- NMR FID Files/Compound 17c-1H NMR/
- __MACOSX/NMR FID Files/._Compound 17c-1H NMR
- NMR FID Files/Compound 17d-13C NMR/
- __MACOSX/NMR FID Files/._Compound 17d-13C NMR
- NMR FID Files/Compound 18d-1H NMR/
- __MACOSX/NMR FID Files/._Compound 18d-1H NMR
- NMR FID Files/Compound 15k-13C NMR/
- __MACOSX/NMR FID Files/._Compound 15k-13C NMR
- NMR FID Files/Compound 12i-13C NMR/
- __MACOSX/NMR FID Files/._Compound 12i-13C NMR
- NMR FID Files/Compound 17g-1H NMR/
- __MACOSX/NMR FID Files/._Compound 17g-1H NMR
- NMR FID Files/Compound 15c-1H NMR/
- __MACOSX/NMR FID Files/._Compound 15c-1H NMR
- NMR FID Files/Compound 15b-13C NMR/
- __MACOSX/NMR FID Files/._Compound 15b-13C NMR
- NMR FID Files/Compound 12b-1H NMR/
- __MACOSX/NMR FID Files/._Compound 12b-1H NMR
- NMR FID Files/Compound 17e-1H NMR/
- __MACOSX/NMR FID Files/._Compound 17e-1H NMR
- NMR FID Files/Compound 12a-13C NMR/
- __MACOSX/NMR FID Files/._Compound 12a-13C NMR
- NMR FID Files/Compound 15c-13C NMR/
- __MACOSX/NMR FID Files/._Compound 15c-13C NMR
- NMR FID Files/Compound 15a-1H NMR/
- __MACOSX/NMR FID Files/._Compound 15a-1H NMR
- NMR FID Files/Compound 18f-1H NMR/
- __MACOSX/NMR FID Files/._Compound 18f-1H NMR
- NMR FID Files/Compound 17e-13C NMR/
- __MACOSX/NMR FID Files/._Compound 17e-13C NMR
- NMR FID Files/Compound 15j-13C NMR/
- __MACOSX/NMR FID Files/._Compound 15j-13C NMR
- NMR FID Files/Compound 18a-13C NMR/
- __MACOSX/NMR FID Files/._Compound 18a-13C NMR
- NMR FID Files/Compound 12h-13C NMR/
- __MACOSX/NMR FID Files/._Compound 12h-13C NMR
- NMR FID Files/Compound 18d-13C NMR/
- __MACOSX/NMR FID Files/._Compound 18d-13C NMR
- NMR FID Files/Compound 18c-1H NMR/
- __MACOSX/NMR FID Files/._Compound 18c-1H NMR
- NMR FID Files/Compound 12d-13C NMR/
- __MACOSX/NMR FID Files/._Compound 12d-13C NMR
- NMR FID Files/Compound 15f-13C NMR/
- __MACOSX/NMR FID Files/._Compound 15f-13C NMR
- NMR FID Files/Compound 15d-1H NMR/
- __MACOSX/NMR FID Files/._Compound 15d-1H NMR
- NMR FID Files/Compound 12i-1H NMR/
- __MACOSX/NMR FID Files/._Compound 12i-1H NMR
- NMR FID Files/Compound 15h-1H NMR/
- __MACOSX/NMR FID Files/._Compound 15h-1H NMR
- NMR FID Files/Compound 12e-1H NMR/
- __MACOSX/NMR FID Files/._Compound 12e-1H NMR
- NMR FID Files/Compound 12e-13C NMR/
- __MACOSX/NMR FID Files/._Compound 12e-13C NMR
- NMR FID Files/Compound 17b-1H NMR/
- __MACOSX/NMR FID Files/._Compound 17b-1H NMR
- NMR FID Files/Compound 15g-13C NMR/
- __MACOSX/NMR FID Files/._Compound 15g-13C NMR
- NMR FID Files/Compound 15j-1H NMR/
- __MACOSX/NMR FID Files/._Compound 15j-1H NMR
- NMR FID Files/Compound 12g-1H NMR/
- __MACOSX/NMR FID Files/._Compound 12g-1H NMR
- NMR FID Files/Compound 15f-1H NMR/
- __MACOSX/NMR FID Files/._Compound 15f-1H NMR
- NMR FID Files/Compound 12k-1H NMR/
- __MACOSX/NMR FID Files/._Compound 12k-1H NMR
- NMR FID Files/Compound 18a-1H NMR/
- __MACOSX/NMR FID Files/._Compound 18a-1H NMR
- NMR FID Files/Compound 18e-13C NMR/
- __MACOSX/NMR FID Files/._Compound 18e-13C NMR
- NMR FID Files/Compound 17a-13C NMR/
- __MACOSX/NMR FID Files/._Compound 17a-13C NMR
- NMR FID Files/Compound 15e-13C NMR/
- __MACOSX/NMR FID Files/._Compound 15e-13C NMR
- NMR FID Files/Compound 15b-1H NMR/
- __MACOSX/NMR FID Files/._Compound 15b-1H NMR
- NMR FID Files/Compound 12c-1H NMR/
- __MACOSX/NMR FID Files/._Compound 12c-1H NMR
- NMR FID Files/Compound 12g-13C NMR/
- __MACOSX/NMR FID Files/._Compound 12g-13C NMR
- NMR FID Files/Compound 17f-1H NMR/
- __MACOSX/NMR FID Files/._Compound 17f-1H NMR
- NMR FID Files/Compound 18g-13C NMR/
- __MACOSX/NMR FID Files/._Compound 18g-13C NMR
- NMR FID Files/Compound 18e-1H NMR/
- __MACOSX/NMR FID Files/._Compound 18e-1H NMR
- NMR FID Files/Compound 17c-13C NMR/
- __MACOSX/NMR FID Files/._Compound 17c-13C NMR
- NMR FID Files/Compound 18f-13C NMR/
- __MACOSX/NMR FID Files/._Compound 18f-13C NMR
- NMR FID Files/Compound 18g-1H NMR/
- __MACOSX/NMR FID Files/._Compound 18g-1H NMR
- NMR FID Files/Compound 17b-13C NMR/
- __MACOSX/NMR FID Files/._Compound 17b-13C NMR
- NMR FID Files/Compound 15d-13C NMR/
- __MACOSX/NMR FID Files/._Compound 15d-13C NMR
- NMR FID Files/Compound 12a-1H NMR/
- __MACOSX/NMR FID Files/._Compound 12a-1H NMR
- NMR FID Files/Compound 12f-13C NMR/
- __MACOSX/NMR FID Files/._Compound 12f-13C NMR
- NMR FID Files/Compound 17d-1H NMR/
- __MACOSX/NMR FID Files/._Compound 17d-1H NMR
- NMR FID Files/Compound 12h-1H NMR/uxnmr.par
- NMR FID Files/Compound 12h-1H NMR/prosol_History
- NMR FID Files/Compound 12h-1H NMR/pulseprogram
- NMR FID Files/Compound 12h-1H NMR/format.temp
- NMR FID Files/Compound 12h-1H NMR/audita.txt
- NMR FID Files/Compound 12h-1H NMR/pdata/
- __MACOSX/NMR FID Files/Compound 12h-1H NMR/._pdata
- NMR FID Files/Compound 12h-1H NMR/fid
- NMR FID Files/Compound 12h-1H NMR/shimvalues
- NMR FID Files/Compound 12h-1H NMR/scon2
- NMR FID Files/Compound 12h-1H NMR/acqu
- NMR FID Files/Compound 12h-1H NMR/acqus
- NMR FID Files/Compound 15e-1H NMR/uxnmr.par
- NMR FID Files/Compound 15e-1H NMR/prosol_History
- NMR FID Files/Compound 15e-1H NMR/pulseprogram
- NMR FID Files/Compound 15e-1H NMR/format.temp
- NMR FID Files/Compound 15e-1H NMR/audita.txt
- NMR FID Files/Compound 15e-1H NMR/pdata/
- __MACOSX/NMR FID Files/Compound 15e-1H NMR/._pdata
- NMR FID Files/Compound 15e-1H NMR/fid
- NMR FID Files/Compound 15e-1H NMR/shimvalues
- NMR FID Files/Compound 15e-1H NMR/scon2
- NMR FID Files/Compound 15e-1H NMR/acqu
- NMR FID Files/Compound 15e-1H NMR/acqus
- NMR FID Files/Compound 12d-1H NMR/uxnmr.par
- NMR FID Files/Compound 12d-1H NMR/pulseprogram
- NMR FID Files/Compound 12d-1H NMR/format.temp
- NMR FID Files/Compound 12d-1H NMR/audita.txt
- NMR FID Files/Compound 12d-1H NMR/pdata/
- __MACOSX/NMR FID Files/Compound 12d-1H NMR/._pdata
- NMR FID Files/Compound 12d-1H NMR/fid
- NMR FID Files/Compound 12d-1H NMR/shimvalues
- NMR FID Files/Compound 12d-1H NMR/scon2
- NMR FID Files/Compound 12d-1H NMR/acqu
- NMR FID Files/Compound 12d-1H NMR/acqus
- NMR FID Files/Compound 15i-1H NMR/uxnmr.par
- NMR FID Files/Compound 15i-1H NMR/prosol_History
- NMR FID Files/Compound 15i-1H NMR/pulseprogram
- NMR FID Files/Compound 15i-1H NMR/format.temp
- NMR FID Files/Compound 15i-1H NMR/audita.txt
- NMR FID Files/Compound 15i-1H NMR/pdata/
- __MACOSX/NMR FID Files/Compound 15i-1H NMR/._pdata
- NMR FID Files/Compound 15i-1H NMR/fid
- NMR FID Files/Compound 15i-1H NMR/shimvalues
- NMR FID Files/Compound 15i-1H NMR/scon2
- NMR FID Files/Compound 15i-1H NMR/acqu
- NMR FID Files/Compound 15i-1H NMR/acqus
- NMR FID Files/Compound 13j-1H NMR/uxnmr.par
- NMR FID Files/Compound 13j-1H NMR/prosol_History
- NMR FID Files/Compound 13j-1H NMR/pulseprogram
- NMR FID Files/Compound 13j-1H NMR/format.temp
- NMR FID Files/Compound 13j-1H NMR/audita.txt
- NMR FID Files/Compound 13j-1H NMR/pdata/
- __MACOSX/NMR FID Files/Compound 13j-1H NMR/._pdata
- NMR FID Files/Compound 13j-1H NMR/fid
- NMR FID Files/Compound 13j-1H NMR/shimvalues
- NMR FID Files/Compound 13j-1H NMR/scon2
- NMR FID Files/Compound 13j-1H NMR/acqu
- NMR FID Files/Compound 13j-1H NMR/acqus
- NMR FID Files/Compound 15a-13C NMR/uxnmr.par
- NMR FID Files/Compound 15a-13C NMR/prosol_History
- NMR FID Files/Compound 15a-13C NMR/pulseprogram
- NMR FID Files/Compound 15a-13C NMR/format.temp
- NMR FID Files/Compound 15a-13C NMR/audita.txt
- NMR FID Files/Compound 15a-13C NMR/pdata/
- __MACOSX/NMR FID Files/Compound 15a-13C NMR/._pdata
- NMR FID Files/Compound 15a-13C NMR/cpdprg2
- NMR FID Files/Compound 15a-13C NMR/fid
- NMR FID Files/Compound 15a-13C NMR/shimvalues
- NMR FID Files/Compound 15a-13C NMR/scon2
- NMR FID Files/Compound 15a-13C NMR/acqu
- NMR FID Files/Compound 15a-13C NMR/acqus
- NMR FID Files/Compound 17a-1H NMR/uxnmr.par
- NMR FID Files/Compound 17a-1H NMR/prosol_History
- NMR FID Files/Compound 17a-1H NMR/pulseprogram
- NMR FID Files/Compound 17a-1H NMR/format.temp
- NMR FID Files/Compound 17a-1H NMR/audita.txt
- NMR FID Files/Compound 17a-1H NMR/pdata/
- __MACOSX/NMR FID Files/Compound 17a-1H NMR/._pdata
- NMR FID Files/Compound 17a-1H NMR/fid
- NMR FID Files/Compound 17a-1H NMR/shimvalues
- NMR FID Files/Compound 17a-1H NMR/scon2
- NMR FID Files/Compound 17a-1H NMR/acqu
- NMR FID Files/Compound 17a-1H NMR/acqus
- NMR FID Files/Compound 12c-13C NMR/uxnmr.par
- NMR FID Files/Compound 12c-13C NMR/prosol_History
- NMR FID Files/Compound 12c-13C NMR/pulseprogram
- NMR FID Files/Compound 12c-13C NMR/format.temp
- NMR FID Files/Compound 12c-13C NMR/audita.txt
- NMR FID Files/Compound 12c-13C NMR/pdata/
- __MACOSX/NMR FID Files/Compound 12c-13C NMR/._pdata
- NMR FID Files/Compound 12c-13C NMR/cpdprg2
- NMR FID Files/Compound 12c-13C NMR/fid
- NMR FID Files/Compound 12c-13C NMR/shimvalues
- NMR FID Files/Compound 12c-13C NMR/scon2
- NMR FID Files/Compound 12c-13C NMR/acqu
- NMR FID Files/Compound 12c-13C NMR/acqus
- NMR FID Files/Compound 21-1H NMR/uxnmr.par
- NMR FID Files/Compound 21-1H NMR/prosol_History
- NMR FID Files/Compound 21-1H NMR/pulseprogram
- NMR FID Files/Compound 21-1H NMR/format.temp
- NMR FID Files/Compound 21-1H NMR/audita.txt
- NMR FID Files/Compound 21-1H NMR/pdata/
- __MACOSX/NMR FID Files/Compound 21-1H NMR/._pdata
- NMR FID Files/Compound 21-1H NMR/fid
- NMR FID Files/Compound 21-1H NMR/shimvalues
- NMR FID Files/Compound 21-1H NMR/scon2
- NMR FID Files/Compound 21-1H NMR/acqu
- NMR FID Files/Compound 21-1H NMR/acqus
- NMR FID Files/Compound 17g-13C NMR/uxnmr.par
- NMR FID Files/Compound 17g-13C NMR/prosol_History
- NMR FID Files/Compound 17g-13C NMR/pulseprogram
- NMR FID Files/Compound 17g-13C NMR/format.temp
- NMR FID Files/Compound 17g-13C NMR/audita.txt
- NMR FID Files/Compound 17g-13C NMR/pdata/
- __MACOSX/NMR FID Files/Compound 17g-13C NMR/._pdata
- NMR FID Files/Compound 17g-13C NMR/cpdprg2
- NMR FID Files/Compound 17g-13C NMR/fid
- NMR FID Files/Compound 17g-13C NMR/shimvalues
- NMR FID Files/Compound 17g-13C NMR/scon2
- NMR FID Files/Compound 17g-13C NMR/acqu
- NMR FID Files/Compound 17g-13C NMR/acqus
- NMR FID Files/Compound 18c-13C NMR/uxnmr.par
- NMR FID Files/Compound 18c-13C NMR/prosol_History
- NMR FID Files/Compound 18c-13C NMR/pulseprogram
- NMR FID Files/Compound 18c-13C NMR/format.temp
- NMR FID Files/Compound 18c-13C NMR/audita.txt
- NMR FID Files/Compound 18c-13C NMR/pdata/
- __MACOSX/NMR FID Files/Compound 18c-13C NMR/._pdata
- NMR FID Files/Compound 18c-13C NMR/cpdprg2
- NMR FID Files/Compound 18c-13C NMR/fid
- NMR FID Files/Compound 18c-13C NMR/shimvalues
- NMR FID Files/Compound 18c-13C NMR/scon2
- NMR FID Files/Compound 18c-13C NMR/acqu
- NMR FID Files/Compound 18c-13C NMR/acqus
- NMR FID Files/Compound 12j-13C NMR/uxnmr.par
- NMR FID Files/Compound 12j-13C NMR/prosol_History
- NMR FID Files/Compound 12j-13C NMR/pulseprogram
- NMR FID Files/Compound 12j-13C NMR/format.temp
- NMR FID Files/Compound 12j-13C NMR/audita.txt
- NMR FID Files/Compound 12j-13C NMR/pdata/
- __MACOSX/NMR FID Files/Compound 12j-13C NMR/._pdata
- NMR FID Files/Compound 12j-13C NMR/fid
- NMR FID Files/Compound 12j-13C NMR/shimvalues
[truncated: 1,491 more entries]
