# Supplementary material for: Rapid Access to Hydroxyfluoranthenes via a Domino Suzuki–Miyaura/Intramolecular Diels–Alder/Ring-Opening Reactions Sequence
Source: J Org Chem. 2022 Apr 7;87(9):6336–46. doi: 10.1021/acs.joc.1c03080 (PMC9087347; doi:10.1021/acs.joc.1c03080)
Supplement: Supplementary file 1 — jo1c03080_si_001.zip [file jo1c03080_si_001.zip › NMR FID Files/Compound 12h-1H NMR/pulseprogram]

# 1 "C:/Bruker/TOPSPIN215/exp/stan/nmr/lists/pp/user/zg"
;zg
;avance-version (06/11/09)
;1D sequence
;
;$CLASS=HighRes
;$DIM=1D
;$TYPE=
;$SUBTYPE=
;$COMMENT=


;$OWNER=Bruker
# 1 "C:/Bruker/TOPSPIN215/exp/stan/nmr/lists/pp/Avance.incl" 1
;Avance3.incl
;   for AV III
;
;avance-version (07/12/14)
;
;$CLASS=HighRes Incl
;$COMMENT=


;$Id: Avance3.incl,v 1.6.2.2 2007/12/14 16:06:46 ber Exp $
# 13 "C:/Bruker/TOPSPIN215/exp/stan/nmr/lists/pp/user/zg" 2


"acqt0=-p1*2/3.1416"


# 1 "mc_line 19 file C:/Bruker/TOPSPIN215/exp/stan/nmr/lists/pp/user/zg expanding definition part of mc command before ze"
define delay MCWRK
define delay MCREST
"MCWRK = 0.333333*30m"
"MCREST = 30m - 30m"
    dccorr
# 19 "C:/Bruker/TOPSPIN215/exp/stan/nmr/lists/pp/user/zg"
1 ze
# 1 "mc_line 19 file C:/Bruker/TOPSPIN215/exp/stan/nmr/lists/pp/user/zg expanding definition of mc command after ze"
# 20 "C:/Bruker/TOPSPIN215/exp/stan/nmr/lists/pp/user/zg"
# 1 "mc_line 20 file C:/Bruker/TOPSPIN215/exp/stan/nmr/lists/pp/user/zg expanding start label for mc command"
2 MCWRK  * 2
LBLF0, MCWRK
  MCREST
# 21 "C:/Bruker/TOPSPIN215/exp/stan/nmr/lists/pp/user/zg"
  d1
  p1 ph1
  go=2 ph31
# 1 "mc_line 24 file C:/Bruker/TOPSPIN215/exp/stan/nmr/lists/pp/user/zg expanding mc command in line"
  MCWRK wr #0
  MCWRK zd 
  lo to LBLF0 times td0

  MCWRK
# 25 "C:/Bruker/TOPSPIN215/exp/stan/nmr/lists/pp/user/zg"
exit


ph1=0 2 2 0 1 3 3 1
ph31=0 2 2 0 1 3 3 1


;pl1 : f1 channel - power level for pulse (default)
;p1 : f1 channel -  high power pulse
;d1 : relaxation delay; 1-5 * T1
;NS: 1 * n, total number of scans: NS * TD0


;$Id: zg,v 1.8.2.1 2006/11/10 11:02:26 ber Exp $
