# Supplementary material for: Rapid Access to Hydroxyfluoranthenes via a Domino Suzuki–Miyaura/Intramolecular Diels–Alder/Ring-Opening Reactions Sequence
Source: J Org Chem. 2022 Apr 7;87(9):6336–46. doi: 10.1021/acs.joc.1c03080 (PMC9087347; doi:10.1021/acs.joc.1c03080)
Supplement: Supplementary file 1 — jo1c03080_si_001.zip [file jo1c03080_si_001.zip › NMR FID Files/Compound 12h-1H NMR/audita.txt]

##TITLE= Audit trail, TOPSPIN		Version 2.1
##JCAMPDX= 5.01
##ORIGIN= Bruker BioSpin GmbH
##OWNER= Administrator
$$ C:/Bruker/TOPSPIN/data/yturkmen/nmr/DA-3-168a/1/audita.txt
##AUDIT TRAIL=  $$ (NUMBER, WHEN, WHO, WHERE, PROCESS, VERSION, WHAT)
(   1,<2021-10-12 20:15:03.296 +0200>,<Administrator>,<HH001007>,<go>,<TOPSPIN 2.1>,
      <created by zg
	started at 2021-10-12 20:13:08.453 +0200,
	POWCHK enabled, PULCHK disabled,
       configuration hash MD5:
       89 04 18 CC 2D 72 8E 35 2F A2 9B 3D 5C 41 83 D7
       data hash MD5: 64K
       67 F7 57 88 DE 6D 87 F3 71 5E 59 CA 0B B0 B8 AB>)
##END=

$$ hash MD5
$$ 7A 05 AD 67 95 BB 47 8A AD 2C DB 15 26 E0 CA BA
