# Supplementary material for: Rapid Access to Hydroxyfluoranthenes via a Domino Suzuki–Miyaura/Intramolecular Diels–Alder/Ring-Opening Reactions Sequence
Source: J Org Chem. 2022 Apr 7;87(9):6336–46. doi: 10.1021/acs.joc.1c03080 (PMC9087347; doi:10.1021/acs.joc.1c03080)
Supplement: Supplementary file 1 — jo1c03080_si_001.zip [file jo1c03080_si_001.zip › NMR FID Files/Compound 12d-1H NMR/audita.txt]

##TITLE= Audit trail, TOPSPIN		Version 2.1
##JCAMPDX= 5.01
##ORIGIN= Bruker BioSpin GmbH
##OWNER= Administrator
$$ C:\Bruker\TOPSPIN/data/yturkmen/nmr/DA-3-64a/1/audita.txt
##AUDIT TRAIL=  $$ (NUMBER, WHEN, WHO, WHERE, PROCESS, VERSION, WHAT)
(   1,<2021-04-22 00:01:15.250 +0200>,<Administrator>,<HH001007>,<go>,<TOPSPIN 2.1>,
      <created by zg
	started at 2021-04-21 23:59:20.203 +0200,
	POWCHK enabled, PULCHK disabled,
       configuration hash MD5:
       57 AB 12 66 3A 36 53 99 75 61 E8 D6 35 DC DF F8
       data hash MD5: 64K
       10 A4 D0 4E A5 77 A3 0A AA 66 D8 2F 16 E8 61 A2>)
##END=

$$ hash MD5
$$ 59 02 F7 70 D2 F5 B3 9D BF 02 2C 17 74 36 BF 74
