# Supplementary material for: Rapid Access to Hydroxyfluoranthenes via a Domino Suzuki–Miyaura/Intramolecular Diels–Alder/Ring-Opening Reactions Sequence
Source: J Org Chem. 2022 Apr 7;87(9):6336–46. doi: 10.1021/acs.joc.1c03080 (PMC9087347; doi:10.1021/acs.joc.1c03080)
Supplement: Supplementary file 1 — jo1c03080_si_001.zip [file jo1c03080_si_001.zip › NMR FID Files/Compound 15i-1H NMR/shimvalues]

# Sun Oct 31 17:32:37 2021
#$$PROBEID=33
#$$PROBEINFO=5 mm PABBO BB-1H/D Z-GRD Z104450/0179
#$$PICSINFO=Z104450_0179_33.par
#
# Active Shim Gradients
#
Z           		-1443           
Z2          		370             
Z3          		2242            
Z4          		-347            
Z5          		818             
Z6          		-1198           
X           		152             
XZ          		-7951           
XZ2         		2653            
XZ3         		2               
Y           		343             
YZ          		3931            
YZ2         		-8132           
YZ3         		-4556           
XY          		11543           
XYZ         		-4401           
(X2-Y2)     		-4897           
(X2-Y2)Z    		4019            
X3          		-1756           
Y3          		5099            
#
# Lock Parameter
#
LOCKPHASE		102.000 
LOCKPOWER		-30.000 
LOCKGAIN		123.500 
LOCKDC		-78.600 
LOCKSHIFT		7.240   
FIELD		7247.929
LOOPGAIN		-12.000 
LOOPTIME		0.400   
LOOPFILTER		100.000 
#
IEEE64_VERSION_CODE 1
#
# Shim currents 
#
SHIM_SETTING [1 ]  -699.85500001   
SHIM_SETTING [2 ]  183.15000000    
SHIM_SETTING [3 ]  1179.29200000   
SHIM_SETTING [4 ]  -182.52200000   
SHIM_SETTING [5 ]  430.26800000    
SHIM_SETTING [6 ]  79.95200000     
SHIM_SETTING [7 ]  -4182.22600000  
SHIM_SETTING [8 ]  1395.47800000   
SHIM_SETTING [9 ]  -2575.82200000  
SHIM_SETTING [10]  6071.61800000   
SHIM_SETTING [11]  180.41800000    
SHIM_SETTING [12]  2067.70600000   
SHIM_SETTING [13]  -4277.43200000  
SHIM_SETTING [14]  -2396.45600000  
SHIM_SETTING [15]  -630.14800000   
SHIM_SETTING [16]  2113.99400000   
SHIM_SETTING [17]  1.05200000      
SHIM_SETTING [18]  -2314.92600000  
SHIM_SETTING [19]  -923.65600000   
SHIM_SETTING [20]  2682.07400000   
