# Supplementary material for: Rapid Access to Hydroxyfluoranthenes via a Domino Suzuki–Miyaura/Intramolecular Diels–Alder/Ring-Opening Reactions Sequence
Source: J Org Chem. 2022 Apr 7;87(9):6336–46. doi: 10.1021/acs.joc.1c03080 (PMC9087347; doi:10.1021/acs.joc.1c03080)
Supplement: Supplementary file 1 — jo1c03080_si_001.zip [file jo1c03080_si_001.zip › NMR FID Files/Compound 15a-13C NMR/cpdprg2]

;$OWNER=Bruker
1 pcpd*3:180
  pcpd*4:0
  pcpd*2:180
  pcpd*3:0
  pcpd  :180
  pcpd*2:0
  pcpd*4:180
  pcpd*2:0
  pcpd*3:180
2 pcpd*3:0
  pcpd*4:180
  pcpd*2:0
  pcpd*3:180
  pcpd  :0
  pcpd*2:180
  pcpd*4:0
  pcpd*2:180
  pcpd*3:0
  lo to 2 times 2
3 pcpd*3:180
  pcpd*4:0
  pcpd*2:180
  pcpd*3:0
  pcpd  :180
  pcpd*2:0
  pcpd*4:180
  pcpd*2:0
  pcpd*3:180
  jump to 1
