# Supplementary material for: Rapid Access to Hydroxyfluoranthenes via a Domino Suzuki–Miyaura/Intramolecular Diels–Alder/Ring-Opening Reactions Sequence
Source: J Org Chem. 2022 Apr 7;87(9):6336–46. doi: 10.1021/acs.joc.1c03080 (PMC9087347; doi:10.1021/acs.joc.1c03080)
Supplement: Supplementary file 1 — jo1c03080_si_001.zip [file jo1c03080_si_001.zip › NMR FID Files/Compound 12c-13C NMR/shimvalues]

# Wed Dec 08 04:08:54 2021
#$$PROBEID=33
#$$PROBEINFO=5 mm PABBO BB-1H/D Z-GRD Z104450/0179
#$$PICSINFO=Z104450_0179_33.par
#
# Active Shim Gradients
#
Z           		-1683           
Z2          		375             
Z3          		1720            
Z4          		-12302          
Z5          		1308            
Z6          		-1198           
X           		192             
XZ          		-8366           
XZ2         		1293            
XZ3         		-5158           
Y           		347             
YZ          		4561            
YZ2         		-6332           
YZ3         		-4556           
XY          		12272           
XYZ         		-2951           
(X2-Y2)     		-5107           
(X2-Y2)Z    		4019            
X3          		-1756           
Y3          		5099            
#
# Lock Parameter
#
LOCKPHASE		102.000 
LOCKPOWER		-30.000 
LOCKGAIN		125.000 
LOCKDC		-78.600 
LOCKSHIFT		7.240   
FIELD		7254.712
LOOPGAIN		-12.000 
LOOPTIME		0.400   
LOOPFILTER		100.000 
#
IEEE64_VERSION_CODE 1
#
# Shim currents 
#
SHIM_SETTING [1 ]  -816.25500000   
SHIM_SETTING [2 ]  185.62500000    
SHIM_SETTING [3 ]  904.72000000    
SHIM_SETTING [4 ]  -6470.85200000  
SHIM_SETTING [5 ]  688.00800000    
SHIM_SETTING [6 ]  100.99200000    
SHIM_SETTING [7 ]  -4400.51600000  
SHIM_SETTING [8 ]  680.11800000    
SHIM_SETTING [9 ]  -2686.28200000  
SHIM_SETTING [10]  6455.07200000   
SHIM_SETTING [11]  182.52200000    
SHIM_SETTING [12]  2399.08600000   
SHIM_SETTING [13]  -3330.63200000  
SHIM_SETTING [14]  -2396.45600000  
SHIM_SETTING [15]  -630.14800000   
SHIM_SETTING [16]  2113.99400000   
SHIM_SETTING [17]  -2713.10800000  
SHIM_SETTING [18]  -1552.22600000  
SHIM_SETTING [19]  -923.65600000   
SHIM_SETTING [20]  2682.07400000   
