# Supplementary material for: Rapid Access to Hydroxyfluoranthenes via a Domino Suzuki–Miyaura/Intramolecular Diels–Alder/Ring-Opening Reactions Sequence
Source: J Org Chem. 2022 Apr 7;87(9):6336–46. doi: 10.1021/acs.joc.1c03080 (PMC9087347; doi:10.1021/acs.joc.1c03080)
Supplement: Supplementary file 1 — jo1c03080_si_001.zip [file jo1c03080_si_001.zip › NMR FID Files/Compound 21-1H NMR/audita.txt]

##TITLE= Audit trail, TOPSPIN		Version 2.1
##JCAMPDX= 5.01
##ORIGIN= Bruker BioSpin GmbH
##OWNER= Administrator
$$ C:\Bruker\TOPSPIN/data/yturkmen/nmr/YS-3-32b/1/audita.txt
##AUDIT TRAIL=  $$ (NUMBER, WHEN, WHO, WHERE, PROCESS, VERSION, WHAT)
(   1,<2021-04-03 22:37:48.500 +0200>,<Administrator>,<HH001007>,<go>,<TOPSPIN 2.1>,
      <created by zg
	started at 2021-04-03 22:35:53.609 +0200,
	POWCHK enabled, PULCHK disabled,
       configuration hash MD5:
       57 AB 12 66 3A 36 53 99 75 61 E8 D6 35 DC DF F8
       data hash MD5: 64K
       3D 30 67 06 EB 53 A3 C6 1E B5 80 14 81 75 C6 51>)
##END=

$$ hash MD5
$$ BC 7D C8 3F 82 32 1F 1B 33 B8 6B 6D 5F DB EA C3
