# Supplementary material for: Rapid Access to Hydroxyfluoranthenes via a Domino Suzuki–Miyaura/Intramolecular Diels–Alder/Ring-Opening Reactions Sequence
Source: J Org Chem. 2022 Apr 7;87(9):6336–46. doi: 10.1021/acs.joc.1c03080 (PMC9087347; doi:10.1021/acs.joc.1c03080)
Supplement: Supplementary file 1 — jo1c03080_si_001.zip [file jo1c03080_si_001.zip › NMR FID Files/Compound 12j-13C NMR/audita.txt]

##TITLE= Audit trail, TOPSPIN		Version 2.1
##JCAMPDX= 5.01
##ORIGIN= Bruker BioSpin GmbH
##OWNER= Administrator
$$ C:\Bruker\TOPSPIN/data/yturkmen/nmr/YS-1-162-column 2-tubes 9-26/1/audita.txt
##AUDIT TRAIL=  $$ (NUMBER, WHEN, WHO, WHERE, PROCESS, VERSION, WHAT)
(   1,<2019-12-14 15:15:09.062 +0200>,<Administrator>,<HH001007>,<go>,<TOPSPIN 2.1>,
      <created by zg
	started at 2019-12-14 15:13:14.265 +0200,
	POWCHK enabled, PULCHK disabled,
       configuration hash MD5:
       EE 3C DD D8 9A 90 72 71 24 A4 4D 2A 95 27 E6 F2
       data hash MD5: 64K
       7A 77 8C C2 C6 C6 22 07 D9 2A 59 4D D3 B2 DE 24>)
##END=

$$ hash MD5
$$ EC 90 AD 6C 3E 3B CC E5 0B C3 0A C7 B6 41 9B 7D
