# Supplementary material for: Rapid Access to Hydroxyfluoranthenes via a Domino Suzuki–Miyaura/Intramolecular Diels–Alder/Ring-Opening Reactions Sequence
Source: J Org Chem. 2022 Apr 7;87(9):6336–46. doi: 10.1021/acs.joc.1c03080 (PMC9087347; doi:10.1021/acs.joc.1c03080)
Supplement: Supplementary file 1 — jo1c03080_si_001.zip [file jo1c03080_si_001.zip › NMR FID Files/Compound 13j-13C NMR/audita.txt]

##TITLE= Audit trail, TOPSPIN		Version 2.1
##JCAMPDX= 5.01
##ORIGIN= Bruker BioSpin GmbH
##OWNER= Administrator
$$ C:\Bruker\TOPSPIN/data/yturkmen/nmr/YS-2-80b-13C/1/audita.txt
##AUDIT TRAIL=  $$ (NUMBER, WHEN, WHO, WHERE, PROCESS, VERSION, WHAT)
(   1,<2020-11-24 09:33:28.671 +0200>,<Administrator>,<HH001007>,<go>,<TOPSPIN 2.1>,
      <created by zg
	started at 2020-11-24 00:02:23.406 +0200,
	POWCHK enabled, PULCHK disabled,
       configuration hash MD5:
       57 AB 12 66 3A 36 53 99 75 61 E8 D6 35 DC DF F8
       data hash MD5: 64K
       CC 58 21 7A 05 ED B2 FD 16 53 48 9E 8D E5 C0 8D>)
##END=

$$ hash MD5
$$ AB 20 50 ED 91 4B F1 71 A2 BD B2 F3 DB E1 B0 38
