# Supplementary material for: Rapid Access to Hydroxyfluoranthenes via a Domino Suzuki–Miyaura/Intramolecular Diels–Alder/Ring-Opening Reactions Sequence
Source: J Org Chem. 2022 Apr 7;87(9):6336–46. doi: 10.1021/acs.joc.1c03080 (PMC9087347; doi:10.1021/acs.joc.1c03080)
Supplement: Supplementary file 1 — jo1c03080_si_001.zip [file jo1c03080_si_001.zip › NMR FID Files/Compound 18b-1H NMR/audita.txt]

##TITLE= Audit trail, TOPSPIN		Version 2.1
##JCAMPDX= 5.01
##ORIGIN= Bruker BioSpin GmbH
##OWNER= Administrator
$$ C:\Bruker\TOPSPIN/data/yturkmen/nmr/DA-2-161a/1/audita.txt
##AUDIT TRAIL=  $$ (NUMBER, WHEN, WHO, WHERE, PROCESS, VERSION, WHAT)
(   1,<2021-02-09 21:05:08.203 +0200>,<Administrator>,<HH001007>,<go>,<TOPSPIN 2.1>,
      <created by zg
	started at 2021-02-09 21:03:13.156 +0200,
	POWCHK enabled, PULCHK disabled,
       configuration hash MD5:
       57 AB 12 66 3A 36 53 99 75 61 E8 D6 35 DC DF F8
       data hash MD5: 64K
       E2 FC 52 1F 4C 94 6F 02 E8 D8 EF FA 5E 32 F0 2B>)
##END=

$$ hash MD5
$$ B3 8F 26 44 4D 5D 6A 6B 5D E4 CE 20 EA 25 DB 50
