# Supplementary material for: Rapid Access to Hydroxyfluoranthenes via a Domino Suzuki–Miyaura/Intramolecular Diels–Alder/Ring-Opening Reactions Sequence
Source: J Org Chem. 2022 Apr 7;87(9):6336–46. doi: 10.1021/acs.joc.1c03080 (PMC9087347; doi:10.1021/acs.joc.1c03080)
Supplement: Supplementary file 1 — jo1c03080_si_001.zip [file jo1c03080_si_001.zip › NMR FID Files/Compound 12k-13C NMR/audita.txt]

##TITLE= Audit trail, TOPSPIN		Version 2.1
##JCAMPDX= 5.01
##ORIGIN= Bruker BioSpin GmbH
##OWNER= Administrator
$$ C:\Bruker\TOPSPIN/data/yturkmen/nmr/YS-3-44c-13C/1/audita.txt
##AUDIT TRAIL=  $$ (NUMBER, WHEN, WHO, WHERE, PROCESS, VERSION, WHAT)
(   1,<2021-04-08 13:29:17.671 +0200>,<Administrator>,<HH001007>,<go>,<TOPSPIN 2.1>,
      <created by zg
	started at 2021-04-08 11:43:20.375 +0200,
	POWCHK enabled, PULCHK disabled,
       terminated by command 'halt'
       configuration hash MD5:
       57 AB 12 66 3A 36 53 99 75 61 E8 D6 35 DC DF F8
       data hash MD5: 64K
       23 4A FC 4B AD 90 A5 EC 9F 51 FD 29 B6 9F 94 15>)
##END=

$$ hash MD5
$$ 30 17 15 06 50 73 99 3A CF 78 A1 67 AB 2E 7A 1E
